# Supplementary material for: Innate activation of human primary epithelial cells broadens the host response to Mycobacterium tuberculosis in the airways
Source: PLoS Pathog. 2017 Sep 1;13(9):e1006577. doi: 10.1371/journal.ppat.1006577 (PMC5605092; doi:10.1371/journal.ppat.1006577)
Supplement: S2 Table — Significantly differentially secreted proteins identified in cell-free culture supernatants of Mtb-infected THP-1 cells co-cultured with PBECs compared to infected THP-1 monoculture at a q-value < 5% (determined by SAM). (XLSX) [file ppat.1006577.s008.xlsx]

## Sheet: Table S2
Table S2: Secretome of Mtb-infected THP-1 monocultures and co-cultures with PBECs.
Significantly differentially secreted proteins identified in cell-free culture supernatants of Mtb-infected THP-1 cells co-cultured with PBECs compared to infected THP-1 monoculture at a q-value < 5% (determined by SAM).
Gene Symbol	Protein ID	Fold change	q-value (in %)
AAMP	Q13685	0.67707	2.38873
ABCE1	P61221	0.556136	0
ABCF1	Q8NE71	0.739428	0.406844
ACAT1	P24752	1.34997	0.753821
ACLY	P53396	0.767315	1.27621
ACO1	P21399	1.33444	0.650078
ACO2	Q99798	1.84345	0
ACOT1;ACOT2	Q86TX2;P49753	1.32408	1.09968
ACTR1A	P61163	1.57122	0
ACTR1B	P42025	0.742106	3.9636
ADAM10	O14672	1.88337	0
ADAM9	Q13443	16.7973	0
ADAMDEC1	O15204	0.0511685	0
ADRBK1	P25098	0.571604	0
AGO2	Q9UKV8	1.38311	3.00454
AGRN	O00468	10.8485	0
AHNAK	Q09666	1.60026	0
AIFM1	O95831	0.83529	4.14917
AIMP2	Q13155	0.699046	0.554238
AK1	P00568	1.23671	1.67567
ANP32E	Q9BTT0	0.371222	0
ANXA1	P04083	2.20671	0
ANXA2;ANXA2P2	P07355;A6NMY6	4.11587	0
AOC1	P19801	0.422285	0
AP2A2	O94973	1.26865	0.584287
AP3D1	O14617	0.627172	0
APLP2	Q06481	1.78288	0.213638
APOE	P02649	3.11818	0
APP	P05067	11.273	0
APRT	P07741	0.625466	0.33795
ARCN1	P48444	0.742015	1.09968
ARFGEF1	Q9Y6D6	0.76628	1.09225
ARHGDIB	P52566	0.81857	2.29186
ARHGEF1	Q92888	0.646289	0
ARHGEF2	Q92974	0.725046	1.09968
ARIH2	O95376	1.25504	1.67567
ARL6IP4	Q66PJ3	1.58604	0.541852
ARPC1A	Q92747	1.34249	1.60649
ARPC2	O15144	0.85163	3.17532
ARPC3	O15145	0.796021	3.00454
ASNS	P08243	1.5272	1.27621
ATG7	O95352	0.675822	0
ATIC	P31939	0.717456	0
ATP1A1;ATP1A3	P05023;P13637	1.30474	4.14917
ATP6AP1	Q15904	2.26635	0
ATP6AP2	O75787	3.23936	0
ATP6V1A	P38606	0.794084	1.02697
ATP6V1H	Q9UI12	0.637858	1.02697
ATXN2L	Q8WWM7	0.628923	0.461865
BAG3	O95817	3.28409	0
BCAT1	P54687	1.29183	0.946259
BCLAF1	Q9NYF8	0.424821	0
BLVRB	P30043	1.60839	0.213638
BOP1	Q14137	0.546874	0
BRD4	O60885	0.699527	1.88006
BRE	Q9NXR7	0.791366	3.68473
BSG	P35613	1.69262	0
BUB3	O43684	0.815943	4.70869
BYSL	Q13895	0.399392	0
BZW1	Q7L1Q6	1.41193	0.584287
BZW2	Q9Y6E2	1.36258	2.38873
C12orf10	Q9HB07	1.33822	4.70869
C3	P01024	1.42555	0.472362
CAD	P27708	0.796864	1.94553
CALR	P27797	1.78347	1.27621
CALU	O43852	2.39906	0
CAND1	Q86VP6	1.2674	0.472362
CANX	P27824	0.456416	0
CAPN1	P07384	1.43145	0.180954
CAPZA1	P52907	1.23014	1.88006
CAPZA2	P47755	1.3465	0.472362
CARS	P49589	1.26567	1.09968
CAST	P20810	1.50914	0
CAT	P04040	0.955421	3.9636
CBR1	P16152	1.30997	0.554238
CBX5	P45973	0.724467	1.39892
CCAR1	Q8IX12	0.59707	0
CCL2	P13500	2.11239	0.189437
CCL3L1	P16619	1.51709	1.52502
CCT2	P78371	0.762771	4.14917
CCT3	P49368	0.835131	2.47337
CD109	Q6YHK3	3.85051	0
CD14	P08571	1.79737	0
CD2AP	Q9Y5K6	1.48262	0.937117
CD44	P16070	2.64337	0
CDC5L	Q99459	0.511166	0
CDC73	Q6P1J9	0.476052	0
CDK1	P06493	0.647508	0.187242
CHD4	Q14839	0.634818	0.570539
CHID1	Q9BWS9	1.96174	0.209938
CHMP4B	Q9H444	1.64717	0
CHMP5	Q9NZZ3	1.31075	1.52502
CIAO1	O76071	0.744458	0.196339
CLIC1	O00299	1.33287	1.01503
CLIC4	Q9Y696	1.24026	1.09225
CLINT1	Q14677	0.735848	1.94553
CLIP1	P30622	1.41274	0.554238
CLNS1A	P54105	0.806596	4.14917
CLTA	P09496	0.68605	1.52502
CLTB	P09497	1.37345	3.45238
CMPK2	Q5EBM0	0.732169	0.541852
CNDP2	Q96KP4	1.31911	1.02697
CNN3	Q15417	3.38326	0
COA6	Q5JTJ3	1.37489	0.213638
COASY	Q13057	0.716453	3.45238
COL6A1	P12109	0.442317	0
COPA	P53621	0.709929	0
COPB1	P53618	0.721923	0
COPB2	P35606	0.722639	0
COPE	O14579	0.811999	0.753821
COPG1	Q9Y678	0.66951	0
COPS3	Q9UNS2	1.26805	2.18743
COPS7B	Q9H9Q2	2.08219	0.213638
COPS8	Q99627	1.28478	3.68473
CORO7	P57737	0.685043	0.796017
COTL1	Q14019	0.827491	3.45238
CPE	P16870	3.6269	0
CPNE1	Q99829	0.775781	0.523874
CRK	P46108	1.96527	0
CRYZ	Q08257	1.26208	3.68473
CS	O75390	1.33208	1.01503
CSK	P41240	0.520055	0
CSRP1	P21291	1.24562	1.67567
CSTB	P04080	1.53675	0
CTGF	P29279	3.39033	0
CTNNA1	P35221	3.75099	0
CTSA	P10619	1.25844	1.88006
CTSC	P53634	1.39259	0.456073
CTSH	P09668	0.617739	0.196339
CTSZ	Q9UBR2	0.884816	4.14917
CXCL1	P09341	34.7282	0
CXCL10	P02778	1.24674	2.47337
CXCL8	P10145	5.44005	0
DAG1	Q14118	2.73698	0
DARS	P14868	0.563117	0.456073
DBN1	Q16643	2.27724	0
DCK	P27707	0.511594	0
DCTN1	Q14203	1.28147	3.45238
DCTN2	Q13561	1.22919	2.38873
DDAH1	O94760	1.29401	1.39892
DDB1	Q16531	0.778285	0.472362
DDX17	Q92841	0.766103	0.328785
DDX21	Q9NR30	0.484434	0
DDX3X	O00571	0.543307	0
DDX46	Q7L014	0.610722	0.196339
DDX5	P17844	0.308024	0
DEF6	Q9H4E7	0.52216	0
DHX15	O43143	0.750676	1.09968
DHX38	Q92620	0.684768	2.29186
DHX9	Q08211	0.360438	0
DIDO1	Q9BTC0	0.640077	0.189437
DIS3	Q9Y2L1	0.766163	1.13916
DKC1	O60832	0.370213	0
DNAJB11	Q9UBS4	1.45718	0.189437
DNAJC7	Q99615	0.780205	2.76133
DNMT1	P26358	0.6242	0
DPP7	Q9UHL4	1.11823	3.45238
DPYSL2	Q16555	0.776767	0.570539
DSTN	P60981	1.5401	1.09968
DUSP3	P51452	1.37788	0
DYNLRB1;DYNLRB2	Q9NP97;Q8TF09	1.21045	3.68473
ECH1	Q13011	1.17907	3.9636
ECM1	Q16610	3.01827	0
EDF1	O60869	1.23734	3.17532
EEA1	Q15075	1.29933	0.584287
EFTUD2	Q15029	0.678891	0
EIF1AX	P47813	1.62445	0
EIF2AK2	P19525	0.634472	3.17532
EIF2B1	Q14232	0.704996	1.67567
EIF2B3	Q9NR50	0.710415	1.27621
EIF2B4	Q9UI10	0.629748	1.09968
EIF2S1	P05198	1.18804	1.39892
EIF2S3;EIF2S3L	P41091;Q2VIR3	1.27597	1.01503
EIF3B	P55884	0.842037	2.70877
EIF3I	Q13347	0.783626	1.94553
EIF3K	Q9UBQ5	0.788896	1.01503
EIF3L	Q9Y262	0.859025	3.17532
EIF4H	Q15056	1.20367	2.18743
ELANE	P08246	1.48435	0.461865
ELF1	P32519	0.694306	1.94553
EMILIN2	Q9BXX0	0.695578	0.597893
EPRS	P07814	0.633232	1.39892
ERAP1	Q9NZ08	1.48957	0.180954
ERP44	Q9BS26	1.43391	2.29186
EWSR1	Q01844	0.524214	0
EXOSC2	Q13868	0.499102	0.650078
EZR	P15311	1.24707	0.180954
FAH	P16930	0.738346	3.17532
FAM120A	Q9NZB2	0.656007	0.554238
FAM129A	Q9BZQ8	0.839897	2.70877
FAM129B	Q96TA1	2.10412	0
FARSA	Q9Y285	0.57151	0
FARSB	Q9NSD9	0.604306	0.34764
FASN	P49327	0.79014	0.541852
FDFT1	P37268	0.833321	4.70869
FEN1	P39748	0.690523	1.39892
FLNB	O75369	13.4618	0
FLYWCH2	Q96CP2	1.355	1.88006
FUBP1	Q96AE4	1.19683	4.70869
FUBP3	Q96I24	0.496942	0
G6PD	P11413	0.737646	0.597893
GAA	P10253	1.4128	0.33795
GAPVD1	Q14C86	1.19784	4.70869
GAS6	Q14393	3.68023	0
GATAD2A	Q86YP4	0.542345	0
GBA	P04062	1.60598	0.570539
GFPT1	Q06210	1.18239	3.00454
GIT2	Q14161	0.735576	0.946259
GLB1	P16278	1.73205	0.345166
GLRX3	O76003	1.41499	0
GLUD1	P00367	1.26031	2.76133
GM2A	P17900	3.83984	0
GMIP	Q9P107	0.737646	0
GMPS	P49915	0.804073	1.60649
GNAI2	P04899	0.647279	0.570539
GNAI3	P08754	0.617521	0.461865
GNB2L1	P63244	0.634841	0
GPI	P06744	1.12948	3.45238
GPX1	P07203	0.666933	0
GPX4	P36969	0.792523	2.38873
GRN	P28799	1.74827	0
GRPEL1	Q9HAV7	1.65574	0
GSTM3	P21266	0.828281	2.47337
GSTO1	P78417	1.33704	0.753821
GSTP1	P09211	1.6071	0.206365
GTF2B	Q00403	0.585139	0
H2AFY	O75367	0.617121	0
HDAC2	Q92769	0.680669	1.09225
HEXB	P07686	1.32157	0.206365
HINT1	P49773	1.30575	3.17532
HIST1H1B	P16401	0.479946	0
HIST1H1E	P10412	0.487677	0
HIST1H2BL;HIST1H2BM;HIST1H2BN;HIST1H2BH;HIST2H2BF;HIST1H2BC;HIST1H2BD;H2BFS;HIST1H2BK;HIST1H2BA	Q99880;Q99879;Q99877;Q93079;Q5QNW6;P62807;P58876;P57053;O60814;Q96A08	0.827754	3.17532
HIST1H4A	P62805	0.496778	0
HIST2H2BE;HIST1H2BB;HIST1H2BO;HIST1H2BJ;HIST3H2BB	Q16778;P33778;P23527;P06899;Q8N257	0.64446	0.264522
HK1	P19367	2.02316	0
HLA-A	P01892	0.768688	3.9636
HLA-B	P30480;P30460;P01889;P30462	0.852317	4.14917
HLA-C	P10321	1.94691	1.67567
HMGA1	P17096	1.42096	0.328785
HMGB1;HMGB1P1	P09429;B2RPK0	1.42263	0.946259
HMGB3	O15347	2.30098	0
HN1L	Q9H910	1.25159	0.554238
HNRNPA0	Q13151	0.55233	0
HNRNPA3	P51991	0.707549	1.02697
HNRNPH1	P31943	0.694904	0.264522
HNRNPH2	P55795	0.702746	0.472362
HNRNPH3	P31942	0.520332	0.34764
HNRNPM	P52272	0.513509	0
HNRNPU	Q00839	0.580869	0
HNRNPUL1	Q9BUJ2	0.527715	0
HNRNPUL2	Q1KMD3	0.664124	0.570539
HP1BP3	Q5SSJ5	0.298818	0.206365
HSPA13	P48723	2.12161	0
HSPA1A	P08107	1.38817	0.541852
HSPA4L	O95757	1.23027	0.84656
HSPA8	P11142	1.29634	2.47337
HSPA9	P38646	1.55144	0.33795
HSPD1	P10809	1.31857	0.84656
HSPE1	P61604	1.21985	2.18743
HTATSF1	O43719	0.543568	0
IARS	P41252	0.476491	0
IDH1	O75874	1.18245	2.18743
IDI1	Q13907	1.35609	0.597893
IGF2BP2	Q9Y6M1	0.720637	0.523874
IGF2R	P11717	1.60792	0.179614
IGFBP2	P18065	8.58448	0
IGFBP4	P22692	5.73998	0
IGFBP7	Q16270	5.9312	0
IL18	Q14116	1.57058	1.88006
IL1B	P01584	1.42705	3.17532
IL1RN	P18510	1.60904	0
IL4I1	Q96RQ9	0.647239	0
ILK	Q13418	0.630298	0.937117
IMPDH2	P12268	0.588644	1.88006
INPP5D	Q92835	0.718668	0.401455
IPO5	O00410	1.19659	2.18743
IQGAP1	P46940	1.31667	0.470833
ITGB1	P05556	5.53657	0
KHDRBS1	Q07666	0.666952	0.796017
KHSRP	Q92945	0.649097	0.328785
KIF5B	P33176	1.23848	1.94553
KPNA3	O00505	0.822962	0.792017
KTN1	Q86UP2	1.17452	2.47337
LAIR1	Q6GTX8	0.788456	2.29186
LAMTOR5	O43504	1.40079	3.9636
LAP3	P28838	0.765342	2.18743
LARP1	Q6PKG0	0.552211	0
LARS	Q9P2J5	0.652325	0.198753
LDLR	P01130	20.6411	0
LGALS9	O00182	0.535279	0
LIMA1	Q9UHB6	6.20566	0
LMNA	P02545	0.843206	1.39892
LMNB1	P20700	0.590974	0
LMNB2	Q03252	0.71943	0.584287
LRRC59	Q96AG4	1.54155	3.68473
LSM1	O15116	1.27748	2.70877
LSM4	Q9Y4Z0	0.690468	1.02697
MACF1	Q9UPN3	2.92907	0
MANF	P55145	2.22825	0
MAP1S	Q66K74	0.676852	0.796017
MARCKS	P29966	0.647803	1.09968
MATR3	P43243	0.614097	0.180954
MCM3	P25205	0.714768	1.88006
MCM4	P33991	0.504858	0.201227
MCM5	P33992	0.594953	0.660706
MCM6	Q14566	0.829927	1.94553
MCM7	P33993	0.469334	0
MEF2D	Q14814	0.733807	0.763713
METAP2	P50579	0.802639	2.76133
MGEA5	O60502	2.75782	0
MICALL1	Q8N3F8	2.26691	0
MKI67	P46013	0.25965	0
MMP1	P03956	64.9205	0
MMP14	P50281	3.61895	0
MMP2	P08253	2.97715	0
MNDA	P41218	0.377816	0
MT2A;MT1G;MT1M	P02795;P13640;Q8N339	6.93167	2.47337
MTHFD1	P11586	0.729417	0.180954
MVP	Q14764	0.580196	0.570539
MX1	P20591	0.387939	0
MYDGF	Q969H8	1.32059	1.94553
MYL1;MYL3	P05976;P08590	1.24379	3.00454
NAA50	Q9GZZ1	0.7851	1.88006
NAGA	P17050	1.46846	0
NAMPT	P43490	1.54593	0.189437
NAP1L4	Q99733	1.19911	3.00454
NCBP1	Q09161	0.602418	0.792017
NDRG1	Q92597	3.60491	0
NEK9	Q8TD19	0.832369	3.68473
NENF	Q9UMX5	1.51318	0.180954
NID1	P14543	0.381975	0
NLN	Q9BYT8	0.604482	0
NMI	Q13287	0.810938	4.70869
NONO	Q15233	0.832865	1.09968
NOP56	O00567	0.169234	0
NPC2	P61916	1.85344	0.946259
NPM1	P06748	0.538182	0
NRAS;HRAS	P01111;P01112	0.803719	3.68473
NSF	P46459	0.741835	0.937117
NSFL1C	Q9UNZ2	1.64409	0
NT5C2	P49902	2.31135	0
NUCB1	Q02818	1.92233	0
NUCKS1	Q9H1E3	1.279	4.14917
NUDT5	Q9UKK9	1.2506	0.753821
NUMA1	Q14980	0.585999	0
NUP37	Q8NFH4	0.562199	0
NUP93	Q8N1F7	0.669959	1.52502
NXN	Q6DKJ4	1.53612	0.541852
OPTN	Q96CV9	2.93813	0
P4HB	P07237	1.47302	0.198753
PA2G4	Q9UQ80	1.26328	0.541852
PABPC4	Q13310	0.806059	3.17532
PARP1	P09874	0.346838	0
PBDC1	Q9BVG4	1.18932	3.45238
PCYT2	Q99447	0.734849	1.27621
PDAP1	Q13442	1.28037	1.02697
PDCD5	O14737	1.22248	3.68473
PDCD6IP	Q8WUM4	1.3758	0
PDIA3	P30101	1.75778	0.201227
PDIA4	P13667	1.94065	0
PDIA6	Q15084	1.48419	0.554238
PDLIM1	O00151	2.71281	0
PDLIM2	Q96JY6	1.2228	4.70869
PDLIM4	P50479	1.63715	0
PDLIM5	Q96HC4	1.42308	0.209938
PDS5A	Q29RF7	0.523362	0.763713
PDS5B	Q9NTI5	0.413859	0
PFAS	O15067	1.3025	0.650078
PFKL	P17858	0.590209	0
PGD	P52209	1.1707	4.14917
PGK1	P00558	1.3652	0.650078
PGM1	P36871	1.44886	0.763713
PHF6	Q8IWS0	0.550403	0.334454
PHGDH	O43175	0.846223	4.14917
PIN4	Q9Y237	1.47924	1.98521
PKM	P14618	1.37507	3.68473
PKN1	Q16512	1.48656	0.33795
PLCB3	Q01970	1.233	1.88006
PLCG2	P16885	1.32077	0.597893
PLD3	Q8IV08	1.65357	1.01503
PLEC	Q15149	2.9798	0
PLOD3	O60568	1.32672	0.209938
PM20D2	Q8IYS1	1.17029	1.27621
POFUT1	Q9H488	1.39592	0.584287
POLD3	Q15054	0.47021	0
POLDIP3	Q9BY77	0.573506	0.796017
PPCS	Q9HAB8	1.27165	3.9636
PPIB	P23284	1.20863	3.00454
PPME1	Q9Y570	1.37127	1.67567
PPP1CC	P36873	0.491314	0.34764
PPP1R12A	O14974	1.20546	2.76133
PPP1R9B	Q96SB3	0.613072	3.17532
PPP2R5D	Q14738	1.15604	4.14917
PPP6R1	Q9UPN7	0.799381	1.39892
PPT1	P50897	1.23091	0.523874
PRCP	P42785	1.37031	0.753821
PRDX3	P30048	1.2407	0.597893
PRDX5	P30044	1.45366	1.67567
PREX1	Q8TCU6	0.490678	0.213638
PRKCSH	P14314	1.37149	0.201227
PRKDC	P78527	0.361756	0
PROSC	O94903	1.22575	3.9636
PRPF19	Q9UMS4	0.540048	0
PRPF4	O43172	0.549473	0
PRPS2	P11908	0.772729	2.38873
PRRC2A	P48634	0.649077	0.554238
PRRC2C	Q9Y520	0.750073	1.52502
PSAP	P07602	1.52801	0
PSAT1	Q9Y617	1.33598	0.461865
PSIP1	O75475	0.519343	0.650078
PSMB5	P28074	2.23714	0
PSMC1	P62191	0.698167	0.34764
PSMC2	P35998	0.78722	4.70869
PSMC3	P17980	0.852591	4.14917
PSMC4	P43686	0.732868	1.09968
PSMC6	P62333	0.720611	1.67567
PSMD2	Q13200	0.830749	3.9636
PSMD7	P51665	0.814339	4.70869
PSMD8	P48556	0.795745	3.00454
PTBP1	P26599	0.851633	4.70869
PTK2B	Q14289	0.627946	0
PTPN7	P35236	0.811739	0.180954
PTPRF	P10586	2.48918	0
PTPRK	Q15262	62.9304	0
PTX3	P26022	0.710537	0.33795
PUF60	Q9UHX1	0.816103	2.38873
PVR	P15151	5.11625	0
PXN	P49023	1.50617	0.523874
QARS	P47897	0.804066	0.554238
QPRT	Q15274	0.641305	0.200396
QSOX1	O00391	1.90949	0.597893
RAB3GAP1	Q15042	0.646962	0
RAB6A	P20340	1.41878	1.27621
RAB7A	P51149	0.860688	3.17532
RABL6	Q3YEC7	0.777199	2.47337
RAC1;RAC3	P63000;P60763	1.24232	3.68473
RARS	P54136	1.23233	0.946259
RBBP4	Q09028	0.748661	0.406844
RBBP7	Q16576	0.845146	3.17532
RBM10	P98175	0.797478	4.70869
RBM25	P49756	0.53061	0.523874
RBM4;RBM4B	Q9BWF3;Q9BQ04	0.59688	0.187242
RCN1	Q15293	1.76372	0.209938
RDX	P35241	1.32449	2.29186
RMDN1	Q96DB5	1.60362	0
RNF114	Q9Y508	1.28468	2.70877
ROCK2	O75116	1.28701	2.76133
RPA1	P27694	0.776109	1.94553
RPL10	P27635	0.268352	0
RPL10A	P62906	2.34415	0
RPL11	P62913	0.589744	0
RPL12	P30050	0.703581	0
RPL13	P26373	0.324345	0
RPL15	P61313	0.240549	0
RPL17	P18621	0.310125	0
RPL19	P84098	1.37357	3.00454
RPL21	P46778	0.218226	0
RPL22	P35268	1.73771	0
RPL23	P62829	0.461008	0
RPL23A	P62750	0.500651	0
RPL26L1	Q9UNX3	0.189144	0.763713
RPL27	P61353	0.582167	0
RPL3	P39023	0.167829	0
RPL35	P42766	0.340813	0.946259
RPL4	P36578	0.401411	0
RPL5	P46777	0.223921	0
RPL6	Q02878	0.560653	0
RPL7	P18124	0.233314	0
RPL7A	P62424	0.337824	0
RPL8	P62917	0.47516	0
RPL9	P32969	0.398709	0
RPS10	P46783	0.610888	0.189437
RPS11	P62280	0.263996	0
RPS13	P62277	0.401002	0
RPS14	P62263	0.437693	0
RPS15	P62841	0.182933	0
RPS16	P62249	0.246533	0
RPS17L;RPS17	P0CW22;P08708	0.745068	1.60649
RPS18	P62269	0.508497	0
RPS2	P15880	0.360275	0
RPS27	P42677	0.360415	0
RPS27A;UBA52;UBB;UBC	P62979;P62987;P0CG47;P0CG48	0.664207	0.461865
RPS28	P62857	1.38943	0.401455
RPS3	P23396	0.543504	0
RPS3A	P61247	0.353246	0
RPS4X	P62701	0.231654	0
RPS5	P46782	0.74456	1.88006
RPS6	P62753	0.330225	0
RPS7	P62081	0.601376	0
RPS8	P62241	0.205092	0
RPS9	P46781	0.20843	0
RPSA	P08865	0.69289	0
RRBP1	Q9P2E9	1.57518	0.345166
RRM1	P23921	0.632966	1.13916
RSL1D1	O76021	0.217562	0
RTCB	Q9Y3I0	0.756891	0.796017
RUVBL1	Q9Y265	0.745674	0.205491
RUVBL2	Q9Y230	0.77482	0.660706
S100A11	P31949	1.64714	0.597893
S100A6	P06703	1.73526	0.180954
S100P	P25815	1.94433	0.541852
SAMHD1	Q9Y3Z3	0.554989	0
SAMSN1	Q9NSI8	2.11566	0
SARNP	P82979	1.27025	1.98521
SART1	O43290	0.711	4.70869
SART3	Q15020	0.504337	0
SASH3	O75995	0.781485	1.88006
SCAF11	Q99590	0.778798	0.796017
SCP2	P22307	2.1814	0
SCRN1	Q12765	1.7129	0.189437
SDC4	P31431	6.48057	0
SDF4	Q9BRK5	2.02995	0
SEC24D	O94855	1.40641	4.70869
SEMA4A	Q9H3S1	1.2693	1.52502
SEPHS1	P49903	1.20031	3.68473
SEPT9	Q9UHD8	1.37585	0.763713
SERBP1	Q8NC51	1.19733	1.52502
SERPINB1	P30740	1.19568	3.68473
SERPINF1	P36955	1.23989	2.29186
SERPINH1	P50454	3.54186	0
SET;SETSIP	Q01105;P0DME0	0.648202	0.401455
SF3A1	Q15459	0.726706	0.796017
SF3A2	Q15428	0.828623	2.38873
SF3A3	Q12874	0.869491	3.17532
SF3B1	O75533	0.767315	0.328785
SF3B2	Q13435	0.738988	0.195548
SF3B3	Q15393	0.82377	0.763713
SF3B5	Q9BWJ5	0.812449	2.70877
SH3BGRL	O75368	0.826125	1.39892
SH3BP1	Q9Y3L3	1.25733	1.67567
SH3GL1	Q99961	1.29978	2.47337
SHMT2	P34897	1.55607	1.13916
SLC9A3R1	O14745	1.47938	0
SLK	Q9H2G2	1.56059	4.14917
SLTM	Q9NWH9	0.654321	0.584287
SMAP2	Q8WU79	0.723127	1.60649
SMARCC2	Q8TAQ2	0.55925	0
SMC1A	Q14683	0.400741	0
SMC3	Q9UQE7	0.364316	0
SMEK1	Q6IN85	0.721576	2.70877
SMS	P52788	0.815306	3.9636
SNAP29	O95721	1.27145	4.14917
SNRNP70	P08621	0.408111	0
SNRPA	P09012	1.37802	1.52502
SNRPA1	P09661	0.672288	0.33795
SNRPB2	P08579	0.661831	0.541852
SNRPC	P09234	0.649359	0.334454
SNRPD1	P62314	0.765201	4.70869
SNRPD2	P62316	0.652931	4.70869
SNW1	Q13573	0.803748	1.60649
SNX1	Q13596	1.50124	0.334454
SNX2	O60749	1.20112	0.937117
SNX5	Q9Y5X3	1.23048	3.68473
SNX6	Q9UNH7	1.25659	3.68473
SPG20	Q8N0X7	0.652096	3.00454
SPTAN1	Q13813	2.18583	0
SPTBN1	Q01082	2.0257	0
SQSTM1	Q13501	0.623455	0.570539
SRA1	Q9HD15	1.23511	3.45238
SRGN	P10124	0.667577	0.763713
SRM	P19623	0.87574	3.9636
SRP14	P37108	0.616856	0
SRP68	Q9UHB9	0.332724	0
SRP72	O76094	0.413339	0
SRPR	P08240	0.387174	0.201227
SRRM1	Q8IYB3	0.461595	0.179614
SRRM2	Q9UQ35	0.62425	0.796017
SRRT	Q9BXP5	0.8179	3.17532
SRSF10	O75494	0.437807	0.796017
SRSF2	Q01130	1.34109	1.39892
SRSF9	Q13242	0.800691	2.29186
SSRP1	Q08945	0.745371	0.584287
ST14	Q9Y5Y6	3.04667	0
STAG2	Q8N3U4	0.609375	0.554238
STAT1	P42224	0.588347	0
STIM1	Q13586	0.593663	0.401455
STK10	O94804	1.20012	4.70869
SULT1A1;SULT1A2	P50225;P50226	0.705973	0.456073
SUPT16H	Q9Y5B9	0.580374	0.570539
SUPT6H	Q7KZ85	0.697463	1.02697
SYK	P43405	0.704392	0.84656
TBC1D10B	Q4KMP7	0.728481	1.27621
TBCD	Q9BTW9	0.743199	1.02697
TCEA1	P23193	1.28544	3.45238
TES	Q9UGI8	1.60088	0
THRAP3	Q9Y2W1	0.482786	0
THUMPD1	Q9NXG2	1.29832	4.70869
TIMM13	Q9Y5L4	1.36597	2.18743
TIMP1	P01033	1.95129	0
TIMP2	P16035	2.89284	0
TLN1	Q9Y490	1.37547	0.328785
TMPO	P42167	0.665693	0
TMSB10	P63313	1.44471	0.946259
TNKS1BP1	Q9C0C2	6.4752	0
TOP1	P11387	0.355802	0.264522
TPD52	P55327	1.35888	0.206365
TPD52L2	O43399	1.42625	0.189437
TPM1	P09493	9.65688	0
TPM4	P67936	1.46314	0.180954
TPR	P12270	0.872252	3.9636
TRA2B	P62995	0.622478	0.472362
TRIM25	Q14258	0.534364	0
TRIM28	Q13263	0.86941	3.9636
TRIP10	Q15642	1.41293	3.17532
TSSC1	Q53HC9	0.690786	2.29186
TSTA3	Q13630	0.588037	0
TTC1	Q99614	1.26301	2.18743
TTLL12	Q14166	0.60903	0.406844
TUBA4A	P68366	1.74171	0
TUBB	P07437	0.753311	0.584287
TUBB4B	P68371	0.759209	0.264522
TUBB6	Q9BUF5	0.739752	0.650078
TXLNA	P40222	0.61506	1.02697
TXNDC5	Q8NBS9	2.86954	0
TXNRD1	Q16881	0.748745	0.946259
U2AF2	P26368	0.586982	1.52502
UBA6	A0AVT1	0.813712	1.39892
UBA7	P41226	0.621349	0.194762
UBAP2L	Q14157	0.796428	1.39892
UBE2G2	P60604	0.765201	2.47337
UBE2L6	O14933	0.686505	2.76133
UBR4	Q5T4S7	0.791477	1.39892
UGGT1	Q9NYU2	2.03016	0.763713
ULBP2	Q9BZM5	6.30306	0
UQCRH	P07919	0.669649	1.09968
USP10	Q14694	0.817748	1.27621
USP14	P54578	1.21146	2.47337
USP39	Q53GS9	0.745051	2.47337
VARS	P26640	0.765738	0.946259
VASP	P50552	1.44862	0
VAT1	Q99536	1.17053	3.68473
VAV1	P15498	0.586358	0
VCAN	P13611	4.3825	0
VCL	P18206	1.34795	0.554238
VIM	P08670	4.73788	0
VLDLR	P98155	1.90704	0
VPS4B	O75351	1.22925	2.38873
VTA1	Q9NP79	1.38951	0
WDR12	Q9GZL7	0.753776	2.38873
WDR26	Q9H7D7	0.617986	0
WDR77	Q9BQA1	0.703757	0.201227
WDR82	Q6UXN9	0.776293	1.02697
WIBG	Q9BRP8	1.21141	1.60649
XPO7	Q9UIA9	0.799676	1.02697
XRCC5	P13010	0.658007	0.456073
XRCC6	P12956	0.816783	0.796017
XRN2	Q9H0D6	0.556435	0.461865
YWHAG	P61981	1.24891	3.00454
ZC3H11A	O75152	0.582862	3.00454
ZC3H15	Q8WU90	1.31098	2.76133
ZC3H18	Q86VM9	0.524807	0.187242
ZC3HAV1	Q7Z2W4	0.511424	0.264522
ZFR	Q96KR1	0.481191	0
